# Supplementary material for: Quality of pediatric anesthesia: A cross-sectional study of a university hospital in a low-income country
Source: PLoS One. 2018 Apr 9;13(4):e0194622. doi: 10.1371/journal.pone.0194622 (PMC5890975; doi:10.1371/journal.pone.0194622)
Supplement: S1 Datasheet — (XLSX) [file pone.0194622.s006.xlsx]

## Sheet: Summary
				Total (max 27 (28))			Structure index			Process index				Adverse events
ID	Age	Sex	Surgery					% of max
6	48	F	ENT	23	0.851852		14	0.823529		9	0.9			1
7	48	F	ENT	20	0.769231		14	0.823529	-1	6	0.666667			5
8	60	M	PS	23	0.851852		14	0.823529		9	0.9			0
9	36	F	PS	21	0.777778		14	0.823529		7	0.7			1
10	28	F	PS	23	0.821429		15	0.882353		8	0.727273			4
11	1.5	M	PS	20	0.740741		14	0.823529		6	0.6			1
12	12	M	ENT	20	0.769231		12	0.75	-1	8	0.8			4
13	48	F	ENT	20	0.740741		14	0.823529		6	0.6			7
14	2.5	M	PS	18	0.666667		13	0.764706		5	0.5			0
15	36	F	ENT	20	0.740741		14	0.823529		6	0.6			2
16	60	M	ENT	22	0.814815		15	0.882353		7	0.7			2
17	48	M	PS	20	0.740741		13	0.764706		7	0.7			1
18	30	F	PS	21	0.75		15	0.882353		6	0.545455			5
19	6	M	PS	21	0.75		15	0.882353		6	0.545455			0
20	18	M	ENT	21	0.777778		14	0.823529		7	0.7			1
21	30	F	ENT	22	0.814815		15	0.882353		7	0.7			2
22	36	M	PS	20	0.714286		12	0.705882		8	0.727273			1
23	36	F	ENT	20	0.740741		13	0.764706		7	0.7			1
24	18	M	ENT	21	0.777778		15	0.882353		6	0.6			5
25	6	M	PS	23	0.821429		14	0.823529		9	0.818182			0
26	12	F	PS	24	0.888889		15	0.882353		9	0.9			3
27	24	F	ENT	23	0.851852		14	0.823529		9	0.9			0
28	48	F	ENT	18	0.666667		13	0.764706		5	0.5			2
29	24	M	ENT	21	0.777778		13	0.764706		8	0.8			4
30	48	F	ENT	24	0.888889		16	0.941176		8	0.8			3
31	48	M	ENT	24	0.888889		16	0.941176		8	0.8			2
32	6	M	PS	23	0.851852		15	0.882353		8	0.8			2
33	12	F	PS	20	0.833333		15	0.882353	-4	5	0.714286			3
34	12	M	ENT	20	0.740741		13	0.764706		7	0.7			2
35	24	F	ENT	23	0.851852		16	0.941176		7	0.7			6
				High	0.888889		High	0.941176		High	0.9			Number of patients with 0-7 adv events	in %
				Low	0.666667		Low	0.705882		Low	0.5		0	5	0.172414	0.827586
				Median	0.777778		Median	0.823529		Median	0.7		1	7	0.241379
				Average	0.789113		Average	0.834804		Average	0.711486		2	7	0.241379
													3	3	0.103448
				N over 60%	30		N over 60%	30		N over 60%	25		4	3	0.103448
				% over 60%	1		% over 60%	1		% over 60%	0.833333		5	3	0.103448
													6	1	0.0344828
				N over 75%	27		N over 75%	29		N over 75%	10		7	1	0.0344828
				% over 75%	0.9		% over 75%	0.966667		% over 75%	0.333333

## Sheet: Structure
							1	2	3	4	5	6	7	8	9	10	11	12	13	14	15	16	17		Structure index
ID	Age	Sex	Surgery	Weight	Height	ASA	Chart	Oxygen	AneSystem	Facemask	Oro_phary	Laryngoscope	Bagmask_backup	ETT	Suction	Table	SpO2	InductionDrug	Relaxantia	Atropine	Epi	Painrelief	IV_Fluid		Yes	No	99		% of max		WHO Excluded
6	48	F	ENT	14	99	2	Yes	Yes	Yes	Yes	Yes	Yes	No	Yes	No	Yes	Yes	No	Yes	Yes	Yes	Yes	Yes		14	3	0		0.823529	-	0.875
7	48	F	ENT	15	99	1	Yes	Yes	Yes	Yes	Yes	No	No	Yes	Yes	Yes	Yes	Yes	Yes	Yes	Yes	No	Yes		14	3	0		0.823529	-	0.875
8	60	M	PS	99	99	1	Yes	Yes	Yes	Yes	Yes	Yes	No	Yes	No	Yes	Yes	Yes	Yes	Yes	Yes	No	Yes		14	3	0		0.823529	-	0.875
9	36	F	PS	11	99	2	Yes	Yes	Yes	Yes	Yes	Yes	No	No	No	Yes	Yes	Yes	Yes	Yes	Yes	Yes	Yes		14	3	0		0.823529	-	0.875
10	28	F	PS	11	99	1	Yes	Yes	Yes	Yes	Yes	Yes	No	Yes	No	Yes	Yes	Yes	Yes	Yes	Yes	Yes	Yes		15	2	0		0.882353	-	0.9375
11	1.5	M	PS	2.5	99	1	Yes	Yes	Yes	Yes	Yes	Yes	No	Yes	No	Yes	Yes	Yes	Yes	Yes	Yes	No	Yes		14	3	0		0.823529	-	0.875
12	12	M	ENT	11	99	1	Yes	Yes	Yes	Yes	Yes	No	No	Yes	No	Yes	Yes	99	Yes	Yes	Yes	No	Yes		12	4	1		0.75	-	0.857143		Process index
13	48	F	ENT	14	99	2	Yes	Yes	Yes	Yes	Yes	Yes	No	Yes	No	Yes	Yes	Yes	Yes	Yes	Yes	No	Yes		14	3	0		0.823529	-	0.875		<55%	0
14	2.5	M	PS	3	99	3	Yes	Yes	Yes	Yes	Yes	Yes	No	Yes	No	Yes	No	Yes	Yes	Yes	Yes	No	Yes		13	4	0		0.764706	-	0.8125		55-60%	0
15	36	F	ENT	17	99	1	Yes	Yes	Yes	Yes	Yes	No	No	Yes	No	Yes	Yes	Yes	Yes	Yes	Yes	Yes	Yes		14	3	0		0.823529	-	0.875		60-65%	0
16	60	M	ENT	20	99	1	Yes	Yes	Yes	Yes	Yes	Yes	No	Yes	No	Yes	Yes	Yes	Yes	Yes	Yes	Yes	Yes		15	2	0		0.882353	-	0.9375		65-70%	0
17	48	M	PS	14	99	1	Yes	Yes	Yes	Yes	Yes	No	No	Yes	No	Yes	Yes	Yes	Yes	Yes	Yes	No	Yes		13	4	0		0.764706	-	0.8125		70-75%	2
18	30	F	PS	9	99	2	Yes	Yes	Yes	Yes	Yes	Yes	No	Yes	No	Yes	Yes	Yes	Yes	Yes	Yes	Yes	Yes		15	2	0		0.882353	-	0.9375		75-80%	6
19	6	M	PS	10	99	1	Yes	Yes	Yes	Yes	Yes	Yes	No	Yes	No	Yes	Yes	Yes	Yes	Yes	Yes	Yes	Yes		15	2	0		0.882353	-	0.9375		80-85%	10
20	18	M	ENT	9	99	2	Yes	Yes	Yes	Yes	Yes	No	No	Yes	No	Yes	Yes	Yes	Yes	Yes	Yes	Yes	Yes		14	3	0		0.823529	-	0.875		85-90%	9
21	30	F	ENT	12.5	99	1	Yes	Yes	Yes	Yes	Yes	No	No	Yes	Yes	Yes	Yes	Yes	Yes	Yes	Yes	Yes	Yes		15	2	0		0.882353	-	0.9375		90-95%	3
22	36	M	PS	14.5	99	1	Yes	Yes	Yes	Yes	Yes	No	No	No	No	Yes	Yes	Yes	Yes	Yes	Yes	No	Yes		12	5	0		0.705882	-	0.75			30
23	36	F	ENT	12	99	1	Yes	Yes	Yes	Yes	Yes	Yes	No	No	No	Yes	Yes	Yes	Yes	Yes	Yes	No	Yes		13	4	0		0.764706	-	0.8125
24	18	M	ENT	9	99	1	Yes	Yes	Yes	Yes	Yes	Yes	No	Yes	Yes	Yes	Yes	Yes	Yes	Yes	Yes	No	Yes		15	2	0		0.882353	-	0.9375
25	6	M	PS	6.5	99	1	Yes	Yes	Yes	Yes	Yes	No	No	Yes	No	Yes	Yes	Yes	Yes	Yes	Yes	Yes	Yes		14	3	0		0.823529	-	0.875
26	12	F	PS	7.5	99	1	Yes	Yes	Yes	Yes	Yes	No	No	Yes	Yes	Yes	Yes	Yes	Yes	Yes	Yes	Yes	Yes		15	2	0		0.882353	-	0.9375
27	24	F	ENT	15	99	1	Yes	Yes	Yes	Yes	Yes	Yes	No	Yes	No	Yes	Yes	Yes	Yes	Yes	Yes	No	Yes		14	3	0		0.823529	-	0.875
28	48	F	ENT	27	99	1	Yes	Yes	No	Yes	Yes	Yes	No	Yes	No	Yes	Yes	Yes	Yes	Yes	Yes	No	Yes		13	4	0		0.764706	-	0.8125
29	24	M	ENT	14	99	1	Yes	Yes	Yes	Yes	Yes	No	No	Yes	No	Yes	Yes	Yes	Yes	Yes	Yes	No	Yes		13	4	0		0.764706	-	0.8125
30	48	F	ENT	18	99	1	Yes	Yes	Yes	Yes	Yes	Yes	No	Yes	Yes	Yes	Yes	Yes	Yes	Yes	Yes	Yes	Yes		16	1	0		0.941176	-	1
31	48	M	ENT	18	99	1	Yes	Yes	Yes	Yes	Yes	Yes	No	Yes	Yes	Yes	Yes	Yes	Yes	Yes	Yes	Yes	Yes		16	1	0		0.941176	-	1
32	6	M	PS	5	99	1	Yes	Yes	Yes	Yes	Yes	Yes	No	Yes	No	Yes	Yes	Yes	Yes	Yes	Yes	Yes	Yes		15	2	0		0.882353	-	0.9375
33	12	F	PS	8	99	2	Yes	Yes	Yes	Yes	Yes	No	No	Yes	Yes	Yes	Yes	Yes	Yes	Yes	Yes	Yes	Yes		15	2	0		0.882353	-	0.9375
34	12	M	ENT	10	99	1	Yes	Yes	Yes	Yes	Yes	No	No	Yes	No	Yes	Yes	Yes	Yes	Yes	Yes	No	Yes		13	4	0		0.764706	-	0.8125
35	24	F	ENT	9	99	1	Yes	Yes	Yes	Yes	Yes	Yes	No	Yes	Yes	Yes	Yes	Yes	Yes	Yes	Yes	Yes	Yes		16	1	0		0.941176	-	1
							30	30	29	30	30	18	0	27	8	30	29	28	30	30	30	16	30
																								High	16			High	0.941176		1
							1	1	0.966667	1	1	0.6	0	0.9	0.266667	1	0.966667	0.965517	1	1	1	0.533333	1	Low	12			Low	0.705882		0.75
																								Median	14			Median	0.823529		0.875
																								Average	14.1667			Average	0.834804		0.888988
																								Max	17			N over 60%	30
																								Min	0			% over 60%	1
																												N over 75%	29
																												% over 75%	0.966667

## Sheet: Process
								1	2	3	4	5	6	7	8	9	10	11
ID	Age	Sex	StaffGrade	Surgery	Weight	Height	ASA	IDConsent	Allergy	Airway	Food	SpO2_Use	WHO	TempCheck	ChartFilled	PresAne	PostopPainRelief	Recovery_Unit	Yes	No		% of max
6	48	F	CRNA	ENT	14	99	2	Yes	Yes	Yes	Yes	Yes	No	NoIndication	Yes	Yes	Yes	Yes	9	1		0.9
7	48	F	CRNA	ENT	15	99	1	Yes	No	99	No	Yes	No	NoIndication	Yes	Yes	Yes	Yes	6	3		0.666667
8	60	M	Dr	PS	99	99	1	Yes	Yes	Yes	Yes	Yes	No	NoIndication	Yes	Yes	Yes	Yes	9	1		0.9
9	36	F	Dr	PS	11	99	2	Yes	Yes	No	No	Yes	No	NoIndication	Yes	Yes	Yes	Yes	7	3		0.7				<55%	4
10	28	F	Dr	PS	11	99	1	Yes	Yes	Yes	Yes	Yes	No	No	Yes	Yes	No	Yes	8	3		0.727273				55-60%	4
11	1.5	M	CRNA	PS	2.5	99	1	Yes	Yes	No	No	No	No	NoIndication	Yes	Yes	Yes	Yes	6	4		0.6				60-65%	0
12	12	M	CRNA	ENT	11	99	1	Yes	Yes	Yes	Yes	Yes	No	NoIndication	Yes	Yes	No	Yes	8	2		0.8				65-70%	9
13	48	F	CRNA	ENT	14	99	2	Yes	Yes	No	No	Yes	No	NoIndication	Yes	Yes	No	Yes	6	4		0.6				70-75%	3
14	2.5	M	Dr	PS	3	99	3	Yes	No	No	No	No	No	NoIndication	Yes	Yes	Yes	Yes	5	5		0.5				75-80%	5
15	36	F	CRNA	ENT	17	99	1	Yes	Yes	No	No	Yes	No	NoIndication	Yes	No	Yes	Yes	6	4		0.6				80-85%	1
16	60	M	CRNA	ENT	20	99	1	Yes	Yes	No	No	Yes	No	NoIndication	Yes	Yes	Yes	Yes	7	3		0.7				85-90%	4
17	48	M	CRNA	PS	14	99	1	Yes	Yes	No	No	Yes	No	NoIndication	Yes	Yes	Yes	Yes	7	3		0.7				90-95%	0
18	30	F	CRNA	PS	9	99	2	Yes	Yes	No	No	Yes	No	No	Yes	Yes	No	Yes	6	5		0.545455					30
19	6	M	CRNA	PS	10	99	1	Yes	Yes	No	No	No	No	No	Yes	Yes	Yes	Yes	6	5		0.545455
20	18	M	Dr	ENT	9	99	2	Yes	Yes	No	No	Yes	No	NoIndication	Yes	Yes	Yes	Yes	7	3		0.7
21	30	F	Dr	ENT	12.5	99	1	Yes	Yes	No	No	Yes	No	NoIndication	Yes	Yes	Yes	Yes	7	3		0.7
22	36	M	CRNA	PS	14.5	99	1	Yes	Yes	Yes	Yes	No	No	No	Yes	Yes	Yes	Yes	8	3		0.727273
23	36	F	CRNA	ENT	12	99	1	Yes	Yes	No	No	Yes	No	NoIndication	Yes	Yes	Yes	Yes	7	3		0.7
24	18	M	Dr	ENT	9	99	1	Yes	Yes	No	No	Yes	No	NoIndication	Yes	Yes	No	Yes	6	4		0.6
25	6	M	CRNA	PS	6.5	99	1	Yes	Yes	Yes	Yes	Yes	No	No	Yes	Yes	Yes	Yes	9	2		0.818182
26	12	F	CRNA	PS	7.5	99	1	Yes	Yes	Yes	Yes	Yes	No	NoIndication	Yes	Yes	Yes	Yes	9	1		0.9
27	24	F	CRNA	ENT	15	99	1	Yes	Yes	Yes	Yes	Yes	No	NoIndication	Yes	Yes	Yes	Yes	9	1		0.9
28	48	F	Dr	ENT	27	99	1	Yes	No	No	No	Yes	No	NoIndication	No	Yes	Yes	Yes	5	5		0.5
29	24	M	Dr	ENT	14	99	1	Yes	Yes	No	Yes	Yes	No	NoIndication	Yes	Yes	Yes	Yes	8	2		0.8
30	48	F	Dr	ENT	18	99	1	Yes	Yes	No	Yes	Yes	No	NoIndication	Yes	Yes	Yes	Yes	8	2		0.8
31	48	M	Dr	ENT	18	99	1	Yes	Yes	No	Yes	Yes	No	NoIndication	Yes	Yes	Yes	Yes	8	2		0.8
32	6	M	CRNA	PS	5	99	1	Yes	Yes	No	Yes	Yes	No	NoIndication	Yes	Yes	Yes	Yes	8	2		0.8
33	12	F	CRNA	PS	8	99	2	Yes	99	99	99	99	No	No	Yes	Yes	Yes	Yes	5	2		0.714286
34	12	M	CRNA	ENT	10	99	1	Yes	Yes	No	No	Yes	No	NoIndication	Yes	Yes	Yes	Yes	7	3		0.7
35	24	F	CRNA	ENT	9	99	1	Yes	Yes	No	No	Yes	No	NoIndication	Yes	Yes	Yes	Yes	7	3		0.7
								30	26	8	12	25	0	0	29	29	25	30
														6
								1	0.896552	0.285714	0.413793	0.862069	0	0	0.966667	0.966667	0.833333	High	9		High	0.9
																		Low	5		Low	0.5
																		Median	7		Median	0.7
																		Average	7.13333		Average	0.711486
																		Max	10		N over 60%	26
																		Max w/ temp	11		% over 60%	0.866667
																		Min	0
																					N over 75%	10
																					% over 75%	0.333333

## Sheet: Adverse events (1)
ID	Age	Sex	Hypoxia_Int	Hypoxia_Peri	Hypoxia_Ext	SevHypoxia_Int	SevHypoxia_Peri	SevHypoxia_Ext	Brady_Int	Tachy_Int	Tachy_Peri	Tachy_Ext	SevTachy_Int	SevTachy_Peri	SevTachy_Ext	ExtubationPerfo
6	48	F	No	No	No	No	No	No	No	No	No	Yes	No	No	No	Awake		1	12
7	48	F	No	No	Yes	No	No	Yes	No	Yes	Yes	Yes	No	No	No	Gagging		5
8	60	M	No	No	No	No	No	No	No	No	No	No	No	No	No	99		0
9	36	F	No	No	No	No	No	No	No	No	Yes	No	No	No	No	Awake		1
10	28	F	No	Yes	Yes	No	No	No	Yes	No	No	Yes	No	No	No	Gagging		4
11	1.5	M	No	No	Yes	No	No	No	No	No	No	No	No	No	No	Gagging		1
12	12	M	No	No	Yes	No	No	Yes	No	Yes	No	Yes	No	No	No	Gagging		4
13	48	F	No	No	Yes	No	No	Yes	No	Yes	Yes	Yes	Yes	No	Yes	Gagging		7
14	2.5	M	99	99	99	99	99	99	99	99	99	99	99	99	99	Awake
15	36	F	No	No	No	No	No	No	No	Yes	No	Yes	No	No	No	Gagging		2
16	60	M	No	No	No	No	No	No	Yes	Yes	No	No	No	No	No	Gagging		2
17	48	M	No	No	No	No	No	No	No	Yes	No	No	No	No	No	99		1
18	30	F	Yes	No	Yes	Yes	No	Yes	No	Yes	No	No	No	No	No	Awake		5
19	6	M	No	No	No	No	No	No	No	No	No	No	No	No	No	Awake		0
20	18	M	No	No	Yes	No	No	No	No	No	No	No	No	No	No	Awake		1
21	30	F	Yes	No	Yes	No	No	No	No	No	No	No	No	No	No	Gagging		2
22	36	M	No	No	Yes	No	No	No	No	No	No	No	No	No	No	Gagging		1
23	36	F	No	No	Yes	No	No	No	No	No	No	No	No	No	No	Gagging		1
24	18	M	No	Yes	Yes	No	Yes	No	No	No	Yes	No	No	Yes	No	99		5
25	6	M	No	No	No	No	No	No	No	No	No	No	No	No	No	Awake		0
26	12	F	No	Yes	Yes	No	No	Yes	No	No	No	No	No	No	No	Gagging		3
27	24	F	No	No	No	No	No	No	No	No	No	No	No	No	No	Gagging		0
28	48	F	No	No	Yes	No	No	No	No	Yes	No	No	No	No	No	Gagging		2
29	24	M	No	No	Yes	No	No	No	No	Yes	Yes	Yes	No	No	No	Gagging		4
30	48	F	No	No	Yes	No	No	Yes	No	Yes	No	No	No	No	No	Gagging		3
31	48	M	No	No	Yes	No	No	No	No	Yes	No	No	No	No	No	Gagging		2
32	6	M	No	No	Yes	No	No	Yes	No	No	No	No	No	No	No	Awake		2
33	12	F	No	No	Yes	No	No	Yes	No	No	No	Yes	No	No	No	Gagging		3
34	12	M	No	No	Yes	No	No	No	No	Yes	No	No	No	No	No	Gagging		2
35	24	F	No	No	Yes	No	No	Yes	No	Yes	Yes	Yes	No	No	Yes	Gagging		6
			2	3	20	1	1	9	2	13	6	9	1	1	2
			27
																Number of adverse events /patient	High	7
																	Low	0
																	Median	2
																	Average	2.46429
				Hypoxia ext	20											Number of patients with 0-7 adv events	Adverse events	Patients	in %
				Tachy int	13											0	0	4	0.137931
				Sev Hypoxia Ext	9											7	1	7	0.241379
				Tachy ext	9											14	2	7	0.241379
				Tachy peri	6											9	3	3	0.103448
				Hypoxia peri	3											12	4	3	0.103448
				Hypoxia int	2											15	5	3	0.103448
				Brady int	2											6	6	1	0.0344828
				Sev tachy ext	2											7	7	1	0.0344828
				Sev hypoxia int	1											70
				sev hypoxia peri	1
				sev tachy int	1
				sec tachy peri	1

## Sheet: Adverse events
ID	Age	Sex	Hypoxia_Int	Hypoxia_Int_Tret	Hypoxia_Peri	Hypoxia_Peri_Tret	Hypoxia_Ext	Hypoxia_Ext_Tret	SevHypoxia_Int	SevHypoxia_Int_Tret	SevHypoxia_Peri	SevHypoxia_Peri_Tret	SevHypoxia_Ext	SevHypoxia_Ext_Tret	Brady_Int	Brady_Int_Tret	Tachy_Int	Tachy_Int_Tret	Tachy_Peri	Tachy_Peri_Tret	Tachy_Ext	Tachy_Ext_Tret	SevTachy_Int	SevTachy_Int_Tret	SevTachy_Peri	SevTachy_Peri_Tret	SevTachy_Ext	SevTachy_Ext_Tret	ExtubationPerfo
6	48	F	No	NoIndication	No	NoIndication	No	NoIndication	No	NoIndication	No	NoIndication	No	NoIndication	No	NoIndication	No	NoIndication	No	NoIndication	Yes 1	No	No	NoIndication	No	NoIndication	No	NoIndication	Awake
7	48	F	No	NoIndication	No	NoIndication	Yes 1	Yes 2	No	NoIndication	No	NoIndication	Yes 1	Yes 2	No	NoIndication	Yes 1	No	Yes 1	No	Yes 1	No	No	NoIndication	No	NoIndication	No	NoIndication	Gagging
8	60	M	No	NoIndication	No	NoIndication	No	NoIndication	No	NoIndication	No	NoIndication	No	NoIndication	No	NoIndication	No	NoIndication	No	NoIndication	No	NoIndication	No	NoIndication	No	NoIndication	No	NoIndication	99
9	36	F	No	NoIndication	No	NoIndication	No	NoIndication	No	NoIndication	No	NoIndication	No	NoIndication	No	NoIndication	No	NoIndication	Yes 1	No	No	NoIndication	No	NoIndication	No	NoIndication	No	NoIndication	Awake
10	28	F	No	NoIndication	Yes 1	Yes 2	Yes 1	Yes 2	No	NoIndication	No	NoIndication	No	NoIndication	Yes 1	No	No	NoIndication	No	NoIndication	Yes 1	No	No	NoIndication	No	NoIndication	No	NoIndication	Gagging
11	1.5	M	No	NoIndication	No	NoIndication	Yes 1	Yes 2	No	NoIndication	No	NoIndication	No	NoIndication	No	NoIndication	No	NoIndication	No	NoIndication	No	NoIndication	No	NoIndication	No	NoIndication	No	NoIndication	Gagging
12	12	M	No	NoIndication	No	NoIndication	Yes 1	Yes 2	No	NoIndication	No	NoIndication	Yes 1	Yes 2	No	NoIndication	Yes 1	No	No	NoIndication	Yes 1	No	No	NoIndication	No	NoIndication	No	NoIndication	Gagging
13	48	F	No	NoIndication	No	NoIndication	Yes 1	Yes 2	No	NoIndication	No	NoIndication	Yes 1	Yes 2	No	NoIndication	Yes 1	No	Yes 1	No	Yes 1	No	Yes 1	No	No	NoIndication	Yes 1	No	Gagging
14	2.5	M	99	99	99	99	99	99	99	99	99	99	99	99	99	99	99	99	99	99	99	99	99	99	99	99	99	99	Awake
15	36	F	No	NoIndication	No	NoIndication	No	NoIndication	No	NoIndication	No	NoIndication	No	NoIndication	No	NoIndication	Yes 1	No	No	NoIndication	Yes 1	No	No	NoIndication	No	NoIndication	No	NoIndication	Gagging
16	60	M	No	NoIndication	No	NoIndication	No	NoIndication	No	NoIndication	No	NoIndication	No	NoIndication	Yes 1	No	Yes 1	No	No	NoIndication	No	NoIndication	No	NoIndication	No	NoIndication	No	NoIndication	Gagging
17	48	M	No	NoIndication	No	NoIndication	No	NoIndication	No	NoIndication	No	NoIndication	No	NoIndication	No	NoIndication	Yes 1	No	No	NoIndication	No	NoIndication	No	NoIndication	No	NoIndication	No	NoIndication	99
18	30	F	Yes 1	Yes 2	No	NoIndication	Yes 1	Yes 2	Yes 1	Yes 2	No	NoIndication	Yes 1	Yes 2	No	NoIndication	Yes 1	No	No	NoIndication	No	NoIndication	No	NoIndication	No	NoIndication	No	NoIndication	Awake
19	6	M	No	NoIndication	No	NoIndication	No	NoIndication	No	NoIndication	No	NoIndication	No	NoIndication	No	NoIndication	No	NoIndication	No	NoIndication	No	NoIndication	No	NoIndication	No	NoIndication	No	NoIndication	Awake
20	18	M	No	NoIndication	No	NoIndication	Yes 1	Yes 2	No	NoIndication	No	NoIndication	No	NoIndication	No	NoIndication	No	NoIndication	No	NoIndication	No	NoIndication	No	NoIndication	No	NoIndication	No	NoIndication	Awake
21	30	F	Yes 1	Yes	No	NoIndication	Yes 1	Yes 2	No	NoIndication	No	NoIndication	No	NoIndication	No	NoIndication	No	NoIndication	No	NoIndication	No	NoIndication	No	NoIndication	No	NoIndication	No	NoIndication	Gagging
22	36	M	No	NoIndication	No	NoIndication	Yes 1	Yes 2	No	NoIndication	No	NoIndication	No	NoIndication	No	NoIndication	No	NoIndication	No	NoIndication	No	NoIndication	No	NoIndication	No	NoIndication	No	NoIndication	Gagging
23	36	F	No	NoIndication	No	NoIndication	Yes 1	Yes 2	No	NoIndication	No	NoIndication	No	NoIndication	No	NoIndication	No	NoIndication	No	NoIndication	No	NoIndication	No	NoIndication	No	NoIndication	No	NoIndication	Gagging
24	18	M	No	NoIndication	Yes 1	Yes 2	Yes 1	Yes 2	No	NoIndication	Yes 1	Yes 2	No	NoIndication	No	NoIndication	No	NoIndication	Yes 1	No	No	NoIndication	No	NoIndication	Yes 1	No	No	NoIndication	99
25	6	M	No	NoIndication	No	NoIndication	No	NoIndication	No	NoIndication	No	NoIndication	No	NoIndication	No	NoIndication	No	NoIndication	No	NoIndication	No	NoIndication	No	NoIndication	No	NoIndication	No	NoIndication	Awake
26	12	F	No	NoIndication	Yes 1	No	Yes 1	Yes 2	No	NoIndication	No	NoIndication	Yes 1	Yes 2	No	NoIndication	No	NoIndication	No	NoIndication	No	NoIndication	No	NoIndication	No	NoIndication	No	NoIndication	Gagging
27	24	F	No	NoIndication	No	NoIndication	No	NoIndication	No	NoIndication	No	NoIndication	No	NoIndication	No	NoIndication	No	NoIndication	No	NoIndication	No	NoIndication	No	NoIndication	No	NoIndication	No	NoIndication	Gagging
28	48	F	No	NoIndication	No	NoIndication	Yes 1	Yes 2	No	NoIndication	No	NoIndication	No	NoIndication	No	NoIndication	Yes 1	No	No	NoIndication	No	NoIndication	No	NoIndication	No	NoIndication	No	NoIndication	Gagging
29	24	M	No	NoIndication	No	NoIndication	Yes 1	Yes 2	No	NoIndication	No	NoIndication	No	NoIndication	No	NoIndication	Yes 1	No	Yes 1	No	Yes 1	No	No	NoIndication	No	NoIndication	No	NoIndication	Gagging
30	48	F	No	NoIndication	No	NoIndication	Yes 1	Yes 2	No	NoIndication	No	NoIndication	Yes 1	Yes 2	No	NoIndication	Yes 1	No	No	NoIndication	No	NoIndication	No	NoIndication	No	NoIndication	No	NoIndication	Gagging
31	48	M	No	NoIndication	No	NoIndication	Yes 1	Yes 2	No	NoIndication	No	NoIndication	No	NoIndication	No	NoIndication	Yes 1	No	No	NoIndication	No	NoIndication	No	NoIndication	No	NoIndication	No	NoIndication	Gagging
32	6	M	No	NoIndication	No	NoIndication	Yes 1	Yes 2	No	NoIndication	No	NoIndication	Yes 1	Yes 2	No	NoIndication	No	NoIndication	No	NoIndication	No	NoIndication	No	NoIndication	No	NoIndication	No	NoIndication	Awake
33	12	F	No	NoIndication	No	NoIndication	Yes 1	Yes 2	No	NoIndication	No	NoIndication	Yes 1	Yes 2	No	NoIndication	No	NoIndication	No	NoIndication	Yes	No	No	NoIndication	No	NoIndication	No	NoIndication	Gagging
34	12	M	No	NoIndication	No	NoIndication	Yes 1	Yes 2	No	NoIndication	No	NoIndication	No	NoIndication	No	NoIndication	Yes 1	No	No	NoIndication	No	NoIndication	No	NoIndication	No	NoIndication	No	NoIndication	Gagging
35	24	F	No	NoIndication	No	NoIndication	Yes 1	Yes 2	No	NoIndication	No	NoIndication	Yes 1	Yes 2	No	NoIndication	Yes 1	No	Yes 1	No	Yes 1	No	No	NoIndication	No	NoIndication	Yes 1	No	Gagging
			# of adv ev	Tretement given	# of adv ev	Tretement given	# of adv ev	Tretement given	# of adv ev	Tretement given	# of adv ev	Tretement given	# of adv ev	Tretement given	# of adv ev	Tretement given	# of adv ev	Tretement given	# of adv ev	Tretement given	# of adv ev	Tretement given	# of adv ev	Tretement given	# of adv ev	Tretement given	# of adv ev	Tretement given
			2	1	3	2	20	20	1	1	1	1	9	9	2	0	13	0	6	0	8	0	1	0	1	0	2	0
		In %	0.0689655	0.5	0.103448	0.666667	0.689655	1	0.0344828	1	0.0344828	1	0.310345	1	0.0689655	0	0.448276	0	0.206897	0	0.275862	0	0.0344828	0	0.0344828	0	0.0689655	0
